# Supplementary material for: Effect of Hypoxia on Glucose Transporter 1 and 3 Gene Expression in Placental Mesenchymal Stem Cells Derived from Growth-Restricted Fetuses
Source: Genes (Basel). 2022 Apr 25;13(5):752. doi: 10.3390/genes13050752 (PMC9140667; doi:10.3390/genes13050752)
Supplement: Supplementary file 1 [file genes-13-00752-s001.zip]

Archive with 1 entries (1 files):
- genes-1681827-supplementary.pdf
